# Supplementary material for: The Effect of Religious Dietary Cultures on Food Nitrogen and Phosphorus Footprints: A Case Study of India
Source: Nutrients. 2021 Jun 3;13(6):1926. doi: 10.3390/nu13061926 (PMC8226710; doi:10.3390/nu13061926)
Supplement: Supplementary file 1 [file nutrients-13-01926-s001.zip]

Archive with 1 entries (1 files):
- nutrients-1231116-supplementary.pdf
